# Supplementary material for: The Metabolic Flux Probe (MFP)—Secreted Protein as a Non-Disruptive Information Carrier for 13C-Based Metabolic Flux Analysis
Source: Int J Mol Sci. 2021 Aug 30;22(17):9438. doi: 10.3390/ijms22179438 (PMC8430588; doi:10.3390/ijms22179438)
Supplement: Supplementary file 1 [file ijms-22-09438-s001.zip]

Archive with 1 entries (1 files):
- ijms-1321705-supplementary.pdf
